# Supplementary material for: Distribution and Respiratory Activity of Mycobacteria in Household Water System of Healthy Volunteers in Japan
Source: PLoS One. 2014 Oct 28;9(10):e110554. doi: 10.1371/journal.pone.0110554 (PMC4211706; doi:10.1371/journal.pone.0110554)
Supplement: Table S1 — Mycobacterial abundance determined with quantitative PCR. (XLSX) [file pone.0110554.s002.xlsx]

## Sheet: sampling data
Table S1. Mycobacterial abundance determined with quantitative PCR.
residence ID	Sample ID	Sampling location	Swabbed area (cm2)	abundance estimated by quantitatibe PCR
				Total bacteria (cells/cm2)	Mycobacterium spp. (cells/cm2)	Myco spp./EUB (%)	M.avium (cells/cm2)
1	101110-9	bathroom drain	80.698	5.83147e+06	609781	10.4567	< LOQ
2	101115(000)-1	bathroom drain	87.86	174359	4826.36	2.76807	< LOQ
3	101115(*)-5	bathroom drain	200	< LOQ	< LOQ	-	< LOQ
4	101117-1	bathroom drain	25	5.18721e+07	1.18019e+06	2.27519	< LOQ
5	101117-7	bathroom drain	25	183574	< LOQ	< LOQ	< LOQ
6	001-a	bathroom drain	54.1562	2.52946e+06	38914.8	1.53846	< LOQ
7	002-a	bathroom drain	94.2	2.74123e+06	564094	20.5781	< LOQ
8	003-a	bathroom drain	80.698	319601	25640.5	8.02265	< LOQ
9	004-a	bathroom drain	7.065	17872.7	24175.9	135.267	< LOQ
10	005-a	bathroom drain	50	1.14583e+07	5.40865e+06	47.2028	< LOQ
11	006-a	bathroom drain	12.85	56031.1	65848.5	117.521	< LOQ
12	007-a	bathroom drain	80.698	3.96691e+06	< LOQ	< LOQ	< LOQ
13	008-a	bathroom drain	30	3.27684e+06	178183	5.43767	< LOQ
14	009-a	bathroom drain	15	2.34848e+07	< LOQ	< LOQ	< LOQ
15	010-a	bathroom drain	2.5	8.57143e+07	784929	0.915751	< LOQ
16	011-a	bathroom drain	28	3.53925e+07	1.38188e+06	3.90443	< LOQ
17	012-a	bathroom drain	40.349	644884	172650	26.7722	< LOQ
18	013-b	bathroom drain	31.4	4.61553e+06	26374.4	0.571429	< LOQ
19	014-b	bathroom drain	78.5	855595	< LOQ	< LOQ	< LOQ
20	015-b	bathroom drain	80	470467	< LOQ	< LOQ	< LOQ
21	016-b	bathroom drain	78.5	2.92736e+06	3155.02	0.107777	< LOQ
22	017-b	bathroom drain	12	21759.3	308.048	1.41571	< LOQ
23	18b	bathroom drain	70.65	6.21931e+06	38767.6	0.623342	< LOQ
24	019-b	bathroom drain	78.5	2.69942e+06	1.21322e+06	44.9438	< LOQ
25	020-b	bathroom drain	25	8.33333e+06	1.23626e+06	14.8352	< LOQ
26	21b	bathroom drain	54.95	140336	7312.77	5.21092	< LOQ
27	22b	bathroom drain	60	1.54915e+06	< LOQ	< LOQ	< LOQ
29	25b	bathroom drain	10	1.2439e+07	469043	3.77074	< LOQ
30	26b	bathroom drain	62.8	< LOQ	< LOQ	-	< LOQ
31	27b	bathroom drain	78.5	5.02249e+06	921.96	0.0183566	< LOQ
32	28b	bathroom drain	30	140816	96808	68.7477	< LOQ
33	24b	bathroom drain	256	56454	49.7299	0.0880893	< LOQ
34	29b	bathroom drain	78.5	1.00475e+07	77288.8	0.769231	< LOQ
35	30b	bathroom drain	15	7.14286e+06	182446	2.55424	< LOQ
36	31b	bathroom drain	25	157434	25117.7	15.9544	< LOQ
37	32b	bathroom drain	50	71929.8	2451.64	3.40838	< LOQ
38	33b	bathroom drain	30	743879	47081	6.32911	< LOQ
39	35b	bathroom drain	31.5	9.319e+07	< LOQ	< LOQ	< LOQ
1	101110-5	Kitchen drain	56.4886	1.0203e+07	563481	5.52268	< LOQ
2	101115(000)-2	Kitchen drain	38.465	1.57562e+08	168470	0.106923	< LOQ
3	101115(*)-6	Kitchen drain	100	59358.3	82065	138.254	< LOQ
4	101117-2	Kitchen drain	78.5	1.2185e+08	109708	0.090035	< LOQ
5	101117-8	Kitchen drain	25	2.37433e+06	< LOQ	< LOQ	< LOQ
6	001-b	Kitchen drain	44.1562	4.80235e+06	171096	3.56275	< LOQ
7	002-b	Kitchen drain	62.8	1.80626e+07	< LOQ	< LOQ	< LOQ
8	003-b	Kitchen drain	12	3.5324e+07	< LOQ	< LOQ	< LOQ
9	004-b	Kitchen drain	38.465	9.65314e+06	282675	2.92832	< LOQ
10	005-b	Kitchen drain	40	1.10664e+07	< LOQ	< LOQ	< LOQ
11	006-b	Kitchen drain	12.85	36518.5	< LOQ	< LOQ	< LOQ
12	007-b	Kitchen drain	161.396	3.18285e+06	< LOQ	< LOQ	< LOQ
13	008-b	Kitchen drain	30	1.89655e+07	< LOQ	< LOQ	< LOQ
14	009-b	Kitchen drain	30	2.92208e+06	< LOQ	< LOQ	< LOQ
15	010-b	Kitchen drain	3	1.04082e+08	1.0989e+07	10.5581	< LOQ
16	011-b	Kitchen drain	204	86412.8	< LOQ	< LOQ	< LOQ
17	012-b	Kitchen drain	40.349	4.18488e+07	< LOQ	< LOQ	< LOQ
18	013-a	Kitchen drain	31.4	1.94621e+07	< LOQ	< LOQ	< LOQ
19	014-a	Kitchen drain	39.25	6.47558e+06	234771	3.62547	< LOQ
20	015-a	Kitchen drain	117.5	1.23542e+06	< LOQ	< LOQ	< LOQ
21	016-a	Kitchen drain	117.75	1.7942e+07	< LOQ	< LOQ	< LOQ
22	017-a	Kitchen drain	40	828.092	< LOQ	< LOQ	< LOQ
23	18a	Kitchen drain	109.9	9.61126e+06	139381	1.45019	< LOQ
24	019-a	Kitchen drain	47.1	1.23569e+08	972135	0.786713	< LOQ
25	020-a	Kitchen drain	25	3.46696e+07	286691	0.826923	< LOQ
26	21a	Kitchen drain	31.4	2.79003e+06	< LOQ	< LOQ	< LOQ
27	22a	Kitchen drain	50	29538.5	< LOQ	< LOQ	< LOQ
28	23a	Kitchen drain	25	< LOQ	< LOQ	-	< LOQ
29	25a	Kitchen drain	16	6.26929e+07	315319	0.502959	< LOQ
30	26a	Kitchen drain	86.35	219.125	< LOQ	< LOQ	< LOQ
31	27a	Kitchen drain	62.8	1.47977e+06	1670.3	0.112876	< LOQ
32	28a	Kitchen drain	15	1.46154e+07	276134	1.88934	< LOQ
33	24a	Kitchen drain	40.82	2.17758e+06	30455.7	1.3986	< LOQ
34	29a	Kitchen drain	157	1.31238e+06	131238	10	< LOQ
35	30a	Kitchen drain	30	3.33333e+07	< LOQ	< LOQ	< LOQ
36	31a	Kitchen drain	25	14285.7	< LOQ	< LOQ	< LOQ
37	32a	Kitchen drain	50	1.32275e+06	215.71	0.0163077	< LOQ
38	33a	Kitchen drain	15	6.66667e+07	57387.1	0.0860806	< LOQ
39	35a	Kitchen drain	13.5	4.86111e+08	1.78063e+06	0.3663	< LOQ
1	101110-8	showerhead (outer)	19.625	< LOQ	< LOQ	-	< LOQ
2	101115(000)-4	showerhead (outer)	23.55	< LOQ	< LOQ	-	< LOQ
3	101115(*)-8	showerhead (outer)	9	< LOQ	< LOQ	-	< LOQ
4	101117-4	showerhead (outer)	12	< LOQ	< LOQ	-	< LOQ
5	101117-10	showerhead (outer)	16	< LOQ	< LOQ	-	< LOQ
6	001-c	showerhead (outer)	20.25	< LOQ	< LOQ	-	< LOQ
7	002-c	showerhead (outer)	19.625	< LOQ	< LOQ	-	< LOQ
8	003-c	showerhead (outer)	28.26	< LOQ	< LOQ	-	< LOQ
9	004-c	showerhead (outer)	16	< LOQ	< LOQ	-	< LOQ
10	005-c	showerhead (outer)	25	< LOQ	< LOQ	-	< LOQ
11	006-c	showerhead (outer)	15.1976	< LOQ	< LOQ	-	< LOQ
12	007-c	showerhead (outer)	16	< LOQ	< LOQ	-	< LOQ
13	008-c	showerhead (outer)	25	< LOQ	< LOQ	-	< LOQ
14	009-c	showerhead (outer)	12.56	< LOQ	< LOQ	-	< LOQ
15	010-c	showerhead (outer)	16	< LOQ	< LOQ	-	< LOQ
16	011-c	showerhead (outer)	12.6	< LOQ	< LOQ	-	< LOQ
17	012-c	showerhead (outer)	12.56	< LOQ	< LOQ	-	< LOQ
18	013-c	showerhead (outer)	12.56	< LOQ	< LOQ	-	< LOQ
19	014-c	showerhead (outer)	19.625	< LOQ	< LOQ	-	< LOQ
20	015-c	showerhead (outer)	15	< LOQ	< LOQ	-	< LOQ
21	016-c	showerhead (outer)	15.8963	237652	< LOQ	< LOQ	< LOQ
22	017-c	showerhead (outer)	12	< LOQ	< LOQ	-	< LOQ
23	18c	showerhead (outer)	28.26	< LOQ	< LOQ	-	< LOQ
24	019-c	showerhead (outer)	12.56	< LOQ	< LOQ	-	< LOQ
25	020-c	showerhead (outer)	12	< LOQ	< LOQ	-	< LOQ
26	21c	showerhead (outer)	38.465	1014.09	< LOQ	< LOQ	< LOQ
27	22c	showerhead (outer)	25	< LOQ	< LOQ	-	< LOQ
28	23c	showerhead (outer)	20	< LOQ	< LOQ	-	< LOQ
29	25c	showerhead (outer)	9	< LOQ	< LOQ	-	< LOQ
30	26c	showerhead (outer)	12.56	< LOQ	< LOQ	-	< LOQ
31	27c	showerhead (outer)	19.625	< LOQ	< LOQ	-	< LOQ
32	28c	showerhead (outer)	15	< LOQ	< LOQ	-	< LOQ
33	24c	showerhead (outer)	9.6	< LOQ	< LOQ	-	< LOQ
34	29c	showerhead (outer)	12.56	< LOQ	< LOQ	-	< LOQ
35	30c	showerhead (outer)	15	< LOQ	87.9839	-	< LOQ
36	31c	showerhead (outer)	12.5	< LOQ	< LOQ	-	< LOQ
37	32c	showerhead (outer)	13	< LOQ	< LOQ	-	< LOQ
38	33c	showerhead (outer)	12	< LOQ	< LOQ	-	< LOQ
39	35c	showerhead (outer)	6.8	< LOQ	< LOQ	-	< LOQ
1	101110-7	showerhead (inner)	39.25	< LOQ	< LOQ	-	< LOQ
2	101115(000)-3	showerhead (inner)	19.625	< LOQ	< LOQ	-	< LOQ
3	101115(*)-7	showerhead (inner)	25	1743.59	< LOQ	< LOQ	< LOQ
4	101117-3	showerhead (inner)	12	< LOQ	< LOQ	-	< LOQ
5	101117-9	showerhead (inner)	12	19846.4	10095.5	50.8685	< LOQ
8	003-d	showerhead (inner)	16.1396	< LOQ	< LOQ	-	< LOQ
9	004-d	showerhead (inner)	16	24947.5	30300.6	121.457	< LOQ
11	006-d	showerhead (inner)	32.2792	< LOQ	< LOQ	-	< LOQ
13	008-d	showerhead (inner)	25	48913	< LOQ	< LOQ	< LOQ
15	010-d	showerhead (inner)	22.7	5509.03	< LOQ	< LOQ	< LOQ
18	013-d	showerhead (inner)	16	< LOQ	< LOQ	-	< LOQ
20	015-d	showerhead (inner)	16	< LOQ	953.907	-	< LOQ
21	016-d	showerhead (inner)	15.7	< LOQ	< LOQ	-	< LOQ
23	18d	showerhead (inner)	11.775	< LOQ	< LOQ	-	< LOQ
25	020-d	showerhead (inner)	16	< LOQ	< LOQ	-	< LOQ
28	23d	showerhead (inner)	30	< LOQ	< LOQ	-	< LOQ
29	25d	showerhead (inner)	9	< LOQ	< LOQ	-	< LOQ
30	26d	showerhead (inner)	12.56	< LOQ	< LOQ	-	< LOQ
31	27d	showerhead (inner)	10	< LOQ	< LOQ	-	< LOQ
33	24d	showerhead (inner)	11	< LOQ	< LOQ	-	< LOQ
34	29d	showerhead (inner)	31.4	< LOQ	< LOQ	-	< LOQ
37	32d	showerhead (inner)	13	3876.17	< LOQ	< LOQ	< LOQ
38	33d	showerhead (inner)	10	< LOQ	< LOQ	-	< LOQ
3	101115(*)-1	bathtub inlet	80	2.98834e+07	< LOQ	< LOQ	123.907
10	005-e	bathtub inlet	15	4232.8	< LOQ	< LOQ	< LOQ
11	006-f	bathtub inlet	32.2792	< LOQ	< LOQ	-	< LOQ
12	007-e	bathtub inlet	24.2094	7.89679e+06	46059	0.583263	2603.34
13	008-e	bathtub inlet	27	768.693	< LOQ	< LOQ	< LOQ
14	009-e	bathtub inlet	10	2.45411e+07	< LOQ	< LOQ	< LOQ
16	011-f	bathtub inlet	57	3.5559e+06	227393	6.39481	< LOQ
19	014-out	bathtub inlet	23.55	< LOQ	< LOQ	-	< LOQ
20	015-out	bathtub inlet	7.5	< LOQ	< LOQ	-	< LOQ
23	18①	bathtub inlet	15.7	38286.2	< LOQ	< LOQ	< LOQ
24	019-①	bathtub inlet	78.5	1.61763e+06	15683.8	0.969551	< LOQ
25	020-①	bathtub inlet	10	12571.4	1406.59	11.1888	< LOQ
26	21①	bathtub inlet	70.65	8306.76	< LOQ	< LOQ	< LOQ
27	22①	bathtub inlet	50	137374	97902.1	71.267	1191.92
28	23①	bathtub inlet	15	1.24948e+06	477.342	0.0382034	< LOQ
29	25①	bathtub inlet	4	45833.3	< LOQ	< LOQ	< LOQ
30	26①	bathtub inlet	62.8	101152	< LOQ	< LOQ	< LOQ
31	27①	bathtub inlet	78.5	175778	1313.28	0.747126	20.0023
32	28①	bathtub inlet	10	< LOQ	< LOQ	-	< LOQ
33	24①	bathtub inlet	13.2	< LOQ	< LOQ	-	< LOQ
34	29①	bathtub inlet	31.4	699937	< LOQ	< LOQ	< LOQ
35	30①	bathtub inlet	15	5520000	55384.6	1.00334	< LOQ
36	31①	bathtub inlet	12.5	< LOQ	< LOQ	-	< LOQ
37	32①	bathtub inlet	50	333566	5486.82	1.6449	2342.66
38	33①	bathtub inlet	10	2.29167e+06	1.06838e+06	46.62	< LOQ
39	35①	bathtub inlet	9	2.28758e+06	6144.91	0.26862	< LOQ
40	000-1	bathtub inlet	60.24	2.85085e+06	98226.4	3.44551	< LOQ
				LOQ: Limit of quntification
