# Supplementary material for: Distribution and Respiratory Activity of Mycobacteria in Household Water System of Healthy Volunteers in Japan
Source: PLoS One. 2014 Oct 28;9(10):e110554. doi: 10.1371/journal.pone.0110554 (PMC4211706; doi:10.1371/journal.pone.0110554)
Supplement: Table S2 — Survey for volunteers. (XLSX) [file pone.0110554.s003.xlsx]

## Sheet: Survey
Table S2. Survey for volunteers.
Residence ID	Residence style	24-hour circulation type	Bathtub Inlet	Water draining after bathing	Material of showerhead	Usage frequency		Cleaning frequency
						Usage of Bathtub	Usage of Shower	Cleaning of Kitchen drain	Cleaning of Bathroom drain	Cleaning of Bathtub inlet pipe	Cleaning of Bathtub
1	apartment	no	no	NA	metal	Every 2 days or less	Everyday	Onece a month or less	Onece a month or less	NA	NA
2	detached house	no	yes	Next day or later	plastic	Everyday	Everyday	Onece a month or less	Onece a month or less	Onece a month or less	Every 2 days
3	detached house	no	yes	Next day or later	metal	Everyday	Everyday	Every 2 weeks	Every 2 weeks	Onece a month or less	Every 2 days
4	apartment	no	no	Immediately after bathing	plastic	Every 2 days or less	Everyday	Onece a month or less	Onece a month or less	NA	Every 2 weeks
5	apartment	no	no	Immediately after bathing	plastic	Every 2 days or less	Everyday	Every 2 weeks	Every 2 weeks	NA	NA
6	apartment	no	no	NA	metal	Every 2 days or less	Everyday	Onece a month or less	Onece a month or less	NA	Every 2 weeks
7	apartment	no	no	Immediately after bathing	plastic	Every 2 days or less	Everyday	Every 2 days	Every 2 days	NA	Every 2 weeks
8	apartment	no	yes	Immediately after bathing	plastic	Every 2 days or less	Everyday	Onece a month or less	Onece a month or less	Onece a month or less	Onece a month or less
9	apartment	no	no	Immediately after bathing	plastic	Every 2 days or less	Everyday	Onece a month or less	Onece a month or less	Onece a month or less	Every 2 weeks
10	apartment	no	yes	Immediately after bathing	plastic	Everyday	Everyday	Every 2 days	Every 2 weeks	Onece a month or less	Every 2 days
11	detached house	no	yes	Next day or later	plastic	Everyday	Every 2 days or less	Every 2 weeks	Onece a month or less	Onece a month or less	Every 2 days
12	detached house	no	yes	Next day or later	metal	Everyday	Everyday	Onece a month or less	Every 2 weeks	Onece a month or less	Every 2 days
13	apartment	no	yes	Immediately after bathing	plastic	Everyday	Everyday	Every 2 days	Every 2 weeks	Onece a month or less	Every 2 days
14	detached house	no	yes	Next day or later	plastic	Everyday	Everyday	Every 2 weeks	Every 2 days	Onece a month or less	Every 2 days
15	apartment	no	no	Next day or later	metal	Every 2 days or less	Every 2 days or less	Onece a month or less	Onece a month or less	NA	Every 2 days
16	detached house	no	yes	depending on the day	plastic	Everyday	Everyday	Every 2 days	Onece a month or less	Onece a month or less	Every 2 days
17	apartment	no	no	Immediately after bathing	plastic	Every 2 days or less	Everyday	Onece a month or less	Onece a month or less	Onece a month or less	Onece a month or less
18	apartment	no	no	Immediately after bathing	metal	Every 2 days or less	Everyday	Onece a month or less	Onece a month or less	NA	Onece a month or less
19	apartment	no	yes	Next day or later	plastic	Everyday	Everyday	Onece a month or less	Every 2 days	Onece a month or less	Onece a month or less
20	detached house	no	yes	Next day or later	plastic	Everyday	Everyday	Every 2 days	Every 2 weeks	Onece a month or less	Every 2 days
21	apartment	no	yes	NA	plastic	NA	Everyday	Every 2 weeks	Onece a month or less	Onece a month or less	Onece a month or less
22	detached house	no	yes	Immediately after bathing	plastic	Every 2 days or less	Everyday	Every 2 days	Every 2 days	Onece a month or less	Every 2 days
23	detached house	no	yes	Next day or later	NA	Everyday	Everyday	Onece a month or less	Onece a month or less	Onece a month or less	Every 2 days
24	detached house	no	yes	depending on the day	plastic	Everyday	Everyday	Every 2 weeks	Every 2 weeks	Every 2 weeks	Every 2 weeks
25	detached house	no	yes	Next day or later	plastic	Everyday	Everyday	Every 2 weeks	Every 2 weeks	Every 2 weeks	Every 2 days
26	detached house	no	yes	Next day or later	plastic	Everyday	Everyday	Every 2 days	Every 2 weeks	Onece a month or less	Every 2 days
27	detached house	no	yes	Next day or later	plastic	Everyday	Everyday	Onece a month or less	Onece a month or less	Onece a month or less	Every 2 days
28	detached house	no	no	Immediately after bathing	plastic	Everyday	Everyday	Every 2 weeks	Onece a month or less	Onece a month or less	Every 2 days
29	detached house	no	yes	Next day or later	plastic	Everyday	Everyday	Every 2 days	Onece a month or less	Onece a month or less	Every 2 days
30	detached house	no	yes	Next day or later	plastic	Everyday	Everyday	Onece a month or less	Onece a month or less	Onece a month or less	Every 2 days
31	detached house	no	yes	Next day or later	plastic	Everyday	Every 2 days or less	Every 2 days	Every 2 days	Onece a month or less	Every 2 days
32	apartment	no	yes	Immediately after bathing	plastic	Every 2 days or less	Every 2 days or less	Onece a month or less	Onece a month or less	Onece a month or less	Onece a month or less
33	detached house	no	yes	Immediately after bathing	plastic	Everyday	Everyday	Every 2 weeks	Every 2 weeks	Onece a month or less	Every 2 days
34	apartment	no	yes	NA	plastic	NA	Everyday	Every 2 weeks	Onece a month or less	Onece a month or less	Onece a month or less
35	apartment	no	yes	Immediately after bathing	metal	Everyday	Every 2 days or less	Every 2 weeks	Every 2 weeks	Onece a month or less	Every 2 days
36	apartment	no	yes	Next day or later	plastic	Every 2 days or less	Everyday	Every 2 weeks	Every 2 weeks	Onece a month or less	Every 2 weeks
37	detached house	no	yes	Next day or later	metal	Everyday	Everyday	Every 2 weeks	Onece a month or less	Every 2 days	Every 2 days
38	detached house	no	yes	Next day or later	plastic	Everyday	Everyday	Every 2 weeks	Onece a month or less	Onece a month or less	Every 2 days
39	apartment	yes	yes	Next day or later	plastic	Everyday	Everyday	Every 2 days	Every 2 days	Onece a month or less	Every 2 days
40	NA	NA	NA	NA	NA	NA	NA	NA	NA	NA	NA
